# Supplementary material for: Forming intracluster gas in a galaxy protocluster at a redshift of 2.16
Source: Nature. 2023 Mar 29;615(7954):809–12. doi: 10.1038/s41586-023-05761-x (PMC10060161; doi:10.1038/s41586-023-05761-x)
Supplement: Supplementary file 2 — Source Data Fig. 1 [file 41586_2023_5761_MOESM2_ESM.xlsx]

## Sheet: Fig. 1a - ACA
uv	uv bin low.	uv bin upp.	Re(V)	Re(V) err.	Im(V)	Im(V) err.
2703	703.003	256.564	2079.05	277.425	-158.422	277.425
3713.72	754.149	665.803	2367.25	195.671	-24.218	195.671
5497.96	1118.44	982.784	2469.39	133.152	-183.199	133.152
8031.88	1551.14	1558.22	2433.26	108.495	42.9413	108.495
11426.2	1836.09	2765.08	2377.26	130.727	134.564	130.727
15484.8	1293.53	5515.21	2264.46	209.04	-83.2917	209.04

## Sheet: Fig. 1a - ALMA
uv	uv bin low.	uv bin upp.	Re(V)	Re(V) err.	Im(V)	Im(V) err.
4295.63	518.419	153.885	2254.88	193.304	-55.6169	193.304
4855.79	406.27	385.697	2435.56	54.409	-64.2331	54.409
5642.54	401.056	531.874	2332.78	57.1026	137.125	57.1026
6799.13	624.723	474.258	2377.34	53.7664	62.3827	53.7664
7913.55	640.155	654.433	2249.07	52.2744	124.984	52.2744
9299.81	731.827	793.184	2115.97	46.2406	-162.091	46.2406
11076	983.05	813.397	2104.25	39.4867	-32.7148	39.4867
12902.1	1012.7	1103.5	1884.33	33.8552	23.8811	33.8552
15260.8	1255.19	1237.67	1740.03	28.5942	84.6051	28.5942
18006.3	1507.85	1428.71	1556.34	25.5277	133.514	25.5277
21136.9	1701.83	1757.4	1399.34	20.9704	93.343	20.9704
24879.4	1985.09	2089.85	1244.46	19.4538	55.5881	19.4538
29301.6	2332.32	2467.92	1099.97	19.5917	37.0517	19.5917
34580.2	2810.71	2843.92	863.775	19.1674	146.853	19.1674
40566	3141.88	3519.22	796.972	19.1127	32.519	19.1127
47719.5	3634.28	4212.42	865.02	22.2083	-62.2436	22.2083
56428.5	4496.6	4746.74	841.721	25.6986	55.6323	25.6986
63060.3	1885.06	9003.5	714.722	46.8676	-48.6445	46.8676

## Sheet: Fig. 1b - ACA
uv	uv bin low.	uv bin upp.	Re(V)	Re(V) err.	Im(V)	Im(V) err.
2703	703.003	256.564	-0.000417108	0.000277425	0.000165153	0.000277425
3713.72	754.149	665.803	-0.000218352	0.000195671	-0.000198481	0.000195671
5497.96	1118.44	982.784	2.20461e-05	0.000133152	-0.000130244	0.000133152
8031.88	1551.14	1558.22	-6.13271e-05	0.000108495	-9.67198e-06	0.000108495
11426.2	1836.09	2765.08	8.54774e-05	0.000130727	5.26601e-05	0.000130727
15484.8	1293.53	5515.21	4.85286e-05	0.00020904	-0.0002563	0.00020904

## Sheet: Fig. 1b - ALMA
uv	uv bin low.	uv bin upp.	Re(V)	Re(V) err.	Im(V)	Im(V) err.
4295.63	518.419	153.885	-0.000160105	0.000193304	0.000170681	0.000193304
4855.79	406.27	385.697	-2.94759e-05	5.4409e-05	-7.90896e-05	5.4409e-05
5642.54	401.056	531.874	-6.79417e-05	5.71026e-05	-3.2962e-05	5.71026e-05
6799.13	624.723	474.258	-3.80908e-05	5.37664e-05	-7.72601e-05	5.37664e-05
7913.55	640.155	654.433	-8.60772e-05	5.22744e-05	5.41489e-05	5.22744e-05
9299.81	731.827	793.184	-2.97789e-05	4.62406e-05	-2.91758e-06	4.62406e-05
11076	983.05	813.397	-1.419e-05	3.94867e-05	2.7122e-06	3.94867e-05
12902.1	1012.7	1103.5	-6.22549e-05	3.38552e-05	1.57813e-05	3.38552e-05
15260.8	1255.19	1237.67	-2.76586e-05	2.85942e-05	1.29751e-05	2.85942e-05
18006.3	1507.85	1428.71	8.80088e-06	2.55277e-05	-1.2321e-05	2.55277e-05
21136.9	1701.83	1757.4	1.19893e-05	2.09704e-05	-5.20107e-06	2.09704e-05
24879.4	1985.09	2089.85	-1.46926e-05	1.94538e-05	1.16663e-05	1.94538e-05
29301.6	2332.32	2467.92	-2.60972e-05	1.95917e-05	2.03998e-05	1.95917e-05
34580.2	2810.71	2843.92	2.67361e-05	1.91674e-05	-1.85815e-05	1.91674e-05
40566	3141.88	3519.22	-1.39543e-05	1.91127e-05	5.82077e-06	1.91127e-05
47719.5	3634.28	4212.42	1.62839e-05	2.22083e-05	1.9037e-06	2.22083e-05
56428.5	4496.59	4746.74	-4.26381e-06	2.56987e-05	-1.65311e-05	2.56987e-05
63060.3	1885.06	9003.5	7.88128e-05	4.68678e-05	1.79803e-05	4.68678e-05
