# Supplementary material for: Forming intracluster gas in a galaxy protocluster at a redshift of 2.16
Source: Nature. 2023 Mar 29;615(7954):809–12. doi: 10.1038/s41586-023-05761-x (PMC10060161; doi:10.1038/s41586-023-05761-x)
Supplement: Supplementary file 3 — Source Data Fig. 2 [file 41586_2023_5761_MOESM3_ESM.xlsx]

## Sheet: ACA
uv	uv bin low.	uv bin upp.	Re(V)	Re(V) err.	Im(V)	Im(V) err.
2703	703.003	256.564	-0.000417108	0.000277425	0.000165153	0.000277425
3713.72	754.149	665.803	-0.000218352	0.000195671	-0.000198481	0.000195671
5497.96	1118.44	982.784	2.20461e-05	0.000133152	-0.000130244	0.000133152
8031.88	1551.14	1558.22	-6.13271e-05	0.000108495	-9.67198e-06	0.000108495
11426.2	1836.09	2765.08	8.54774e-05	0.000130727	5.26601e-05	0.000130727
15484.8	1293.53	5515.21	4.85286e-05	0.00020904	-0.0002563	0.00020904

## Sheet: ALMA
uv	uv bin low.	uv bin upp.	Re(V)	Re(V) err.	Im(V)	Im(V) err.
4295.63	518.419	153.885	-0.000160105	0.000193304	0.000170681	0.000193304
4855.79	406.27	385.697	-2.94759e-05	5.4409e-05	-7.90896e-05	5.4409e-05
5642.54	401.056	531.874	-6.79417e-05	5.71026e-05	-3.2962e-05	5.71026e-05
6799.13	624.723	474.258	-3.80908e-05	5.37664e-05	-7.72601e-05	5.37664e-05
7913.55	640.155	654.433	-8.60772e-05	5.22744e-05	5.41489e-05	5.22744e-05
9299.81	731.827	793.184	-2.97789e-05	4.62406e-05	-2.91758e-06	4.62406e-05
11076	983.05	813.397	-1.419e-05	3.94867e-05	2.7122e-06	3.94867e-05
12902.1	1012.7	1103.5	-6.22549e-05	3.38552e-05	1.57813e-05	3.38552e-05
15260.8	1255.19	1237.67	-2.76586e-05	2.85942e-05	1.29751e-05	2.85942e-05
18006.3	1507.85	1428.71	8.80088e-06	2.55277e-05	-1.2321e-05	2.55277e-05
21136.9	1701.83	1757.4	1.19893e-05	2.09704e-05	-5.20107e-06	2.09704e-05
24879.4	1985.09	2089.85	-1.46926e-05	1.94538e-05	1.16663e-05	1.94538e-05
29301.6	2332.32	2467.92	-2.60972e-05	1.95917e-05	2.03998e-05	1.95917e-05
34580.2	2810.71	2843.92	2.67361e-05	1.91674e-05	-1.85815e-05	1.91674e-05
40566	3141.88	3519.22	-1.39543e-05	1.91127e-05	5.82077e-06	1.91127e-05
47719.5	3634.28	4212.42	1.62839e-05	2.22083e-05	1.9037e-06	2.22083e-05
56428.5	4496.59	4746.74	-4.26381e-06	2.56987e-05	-1.65311e-05	2.56987e-05
63060.3	1885.06	9003.5	7.88128e-05	4.68678e-05	1.79803e-05	4.68678e-05
