# Supplementary material for: Forming intracluster gas in a galaxy protocluster at a redshift of 2.16
Source: Nature. 2023 Mar 29;615(7954):809–12. doi: 10.1038/s41586-023-05761-x (PMC10060161; doi:10.1038/s41586-023-05761-x)
Supplement: Supplementary file 4 — Source Data Extended Data Fig. 3 [file 41586_2023_5761_MOESM4_ESM.xlsx]

## Sheet: Sheet1
n	dRA	dRA unc. low.	dRA unc. upp.	dDec	dDec unc. low.	dDec unc. upp.	M500	M500 unc. low.	M500 unc. upp.	Flux	Flux err. low.	Flux err. upp.	sig. pts	sig. pts unc.	sig. pts+sz	sig. pts+sz unc.	sig. sz	sig. sz unc.	delta sig. pts	delta sig. pts unc.	delta sig. pts+sz	delta sig. pts+sz unc.
4	24.7163	0.382057	0.387506	-8.02298	0.511682	0.517895	24.7163	0.382057	0.387506	1.75311	0.00602094	0.00616371	685.629	0.000489224	686.066	0.000528717	24.4845	0.000720335	235043	0.474365	235343	0.512984
5	24.0739	1.26156	1.2717	-5.95399	1.21759	1.30246	24.0739	1.26156	1.2717	2.43388	0.00694864	0.00704802	771.351	0.000501682	771.381	0.000526326	6.86158	0.00072712	62447.6	0.547262	62171.4	0.574168
6	11.8776	4.28264	2.32576	4.37522	1.76435	2.76802	11.8776	4.28264	2.32576	2.55437	0.00732896	0.00726976	774.708	0.00055273	774.72	0.000571206	4.13827	0.00079485	2595.54	0.605573	2580.57	0.625824
7	8.70041	2.70868	3.01442	5.29428	2.02621	2.03028	8.70041	2.70868	3.01442	2.58001	0.00728633	0.00723165	774.889	0.00059338	774.903	0.00060466	4.67769	0.00084718	139.729	0.65026	142.107	0.662634
8	9.19137	1.67431	1.4876	3.24576	1.22992	1.52623	9.19137	1.67431	1.4876	2.60289	0.00767179	0.00758749	774.933	0.000617173	774.956	0.000636257	5.96267	0.000886412	34.4582	0.676373	41.2945	0.697308
9	9.09598	1.40243	1.25603	3.15772	1.09085	1.30482	9.09598	1.40243	1.25603	2.59983	0.00665626	0.00660174	774.929	0.000679038	774.952	0.000694929	6.00007	0.000971606	-3.39653	0.744168	-3.17283	0.761606
